# Supplementary material for: Hospitalization and post-discharge care in South Africa: A critical event in the continuum of care
Source: PLoS One. 2018 Dec 13;13(12):e0208429. doi: 10.1371/journal.pone.0208429 (PMC6292592; doi:10.1371/journal.pone.0208429)
Supplement: S1 File — (CSV) [file pone.0208429.s001.csv]

prior_clinic_6m	prior_clinic_1m	prior_hospital_6m	prior_hospital_1m	difficulty_accessing_care	walk_tertiary_care	walk_primary_care	time_living_HIV	prior_hiv_appointment	prior_art_nonadherence	sex	referal_made	cd4	discharge_dx_neuro	discharge_dx_psych	discharge_dx_pulm	discharge_dx_card	discharge_dx_renal	discharge_dx_gi	discharge_dx_hepatitis	discharge_dx_diabetes	discharge_dx_heme	discharge_dx_oncology	discharge_dx_infectious	age_range	hiv_status_admission	art_status_admission	hiv_status_discharge	art_status_discharge	discharge_dx_tb	hiv_RNA	outcomes_6m	time_on_art	referal_location	referal_timing	time_to_follow_up
No	No	No	No	No	Yes	Yes				Female	Yes		1	0	0	0	0	0	0	0	0	0	0	30-39	Neg in past (pt report)		Tested Negative		Past TB, not active		Alive		Tertiary care	3-4 weeks	> 1 month
Yes	Yes	No	No	No	No	Yes				Female	Yes	24	0	0	0	0	0	1	0	0	0	0	0	20-29	Neg in past (pt report)		Newly Diagnosed	Never on ART	No Hx of TB		Readmitt		Tertiary care	0-2 weeks	0-2 weeks
Yes	Yes	No	No	Yes	Yes	Yes		Don't attend		Female	Yes	832	0	0	0	1	0	0	0	0	0	0	0	40-49	Pos on Admission		Known Pos before Admiss	Never on ART	Past TB, not active		Alive		Tertiary care	3-4 weeks	3-4 weeks
Yes	Yes	Yes	Yes	Yes	No	Yes	> 1 - 5 years	0-1 month	Yes	Male	Yes	18	0	0	0	0	1	0	0	0	0	0	0	40-49	Pos on Admission	On ART at Admission	Known Pos before Admiss	ART Admission & Discharge	TB Known on admission	1	Alive	1-5yrs	Tertiary care	3-4 weeks	> 1 month
Yes	Yes	No	No	No	Yes	Yes				Male	Yes		0	0	0	0	0	0	0	1	0	0	0	50-59	Neg in past (pt report)		Not tested		No Hx of TB		No f/u data		Tertiary care	0-2 weeks
Yes	Yes	No	No	No	No	Yes	> 6 months - 1 year	0-1 month	Yes	Female	Yes		1	1	0	0	0	0	0	0	0	0	0	30-39	Pos on Admission	On ART at Admission	Known Pos before Admiss	ART Admission, prob no ART Discharge	TB Known on admission		Alive	6m - 1yr	Tertiary care	0-2 weeks	0-2 weeks
Yes	No	No	No	Yes	No	No				Female	Yes		0	0	0	1	0	0	0	0	0	0	0	50-59	Neg in past (pt report)		Tested Negative		No Hx of TB		Dead		Tertiary care	0-2 weeks	3-4 weeks
No	No	No	No	No	No	Yes	> 1 - 5 years	0-1 month	Yes	Female	Yes		0	0	0	0	0	0	0	0	0	0	0	20-29	Pos on Admission	On ART at Admission	Known Pos before Admiss	ART Admission, prob no ART Discharge	Past TB, not active		No f/u > 90 days	>5 years	Primary care	3-4 weeks	3-4 weeks
No	No	No	No	No	No	Yes	> 1 - 5 years	>2 months		Male	Yes	7	0	0	0	1	1	0	0	0	0	0	1	40-49	Pos on Admission		Known Pos before Admiss	Past exposure, No ART Discharge	Past TB, not active	1	Alive		Tertiary care	0-2 weeks	3-4 weeks
No	No	Yes	Yes	Yes	No	Yes				Female	Yes		0	1	0	0	0	0	0	0	0	0	0	10-19	Neg in past (med record)		Tested Negative		No Hx of TB		No f/u data		Tertiary care	0-2 weeks
Yes	No	No	No	Yes	No	Yes				Male	Yes	53	0	0	0	0	0	0	0	0	0	0	0	30-39	Neg in past (pt report)		Newly Diagnosed	Never on ART	No Hx of TB		Readmitt		Primary care	3-4 weeks	> 1 month
No	No	No	No	Yes	No	Yes	> 5 years	>2 months	Yes	Female	Yes		0	0	0	1	0	0	0	0	0	0	0	30-39	Pos on Admission	On ART at Admission	Known Pos before Admiss	ART Admission, prob no ART Discharge	Past TB, not active		Alive	>5 years	Tertiary care	0-2 weeks	0-2 weeks
Yes	Yes	Yes	No	No	No	Yes				Male	Yes		0	0	0	1	0	0	0	0	0	0	0	70-79	Neg in past (pt report)		Tested Negative		No Hx of TB		Readmitt		Tertiary care	0-2 weeks	0-2 weeks
No	No	No	No	No	No	Yes		Don't attend		Male	Yes	383	0	0	0	0	0	0	0	0	0	0	0	30-39	Pos on Admission		Known Pos before Admiss	Never on ART	New TB		Alive		Tertiary care	0-2 weeks	0-2 weeks
Yes	Yes	Yes	No	No	No	No	> 1 - 5 years	0-1 month	No	Female	Yes		0	0	0	0	0	0	0	0	1	0	0	20-29	Pos on Admission	On ART at Admission	Known Pos before Admiss	ART Admission & Discharge	Past TB, not active		Alive	1-5yrs	Tertiary care	0-2 weeks	0-2 weeks
No	No	Yes	No	Yes	No	No		Don't attend		Male	Yes		1	0	0	0	0	0	0	0	0	0	0	30-39	Pos on Admission		Known Pos before Admiss	Never on ART	Past TB, not active		Dead		Primary care	0-2 weeks	Never attended
No	No	Yes	Yes	Yes	No	No				Male	Yes		0	0	1	1	0	0	0	0	0	0	0	40-49	Neg in past (med record)		Not tested		No Hx of TB		Alive		Tertiary care	3-4 weeks	3-4 weeks
Yes	Yes	No	No	No	Yes	Yes	> 5 years	0-1 month	No	Male	Yes		0	0	1	0	0	1	0	0	0	0	0	40-49	Pos on Admission	On ART at Admission	Known Pos before Admiss	ART Admission & Discharge	Past TB, not active		Alive	>5 years	Tertiary care	3-4 weeks	> 1 month
Yes	Yes	No	No	Yes	No	Yes	> 5 years	0-1 month	No	Male	Yes		0	0	0	0	0	0	0	0	0	1	0	50-59	Pos on Admission	On ART at Admission	Known Pos before Admiss	ART Admission & Discharge	No Hx of TB		Readmitt	>5 years	Tertiary care	0-2 weeks	Never attended
Yes	Yes	Yes	No	Yes	No	Yes	> 1 - 5 years	0-1 month	Yes	Male	Yes		0	0	0	0	0	1	0	0	0	0	0	30-39	Pos on Admission	On ART at Admission	Known Pos before Admiss	ART Admission & Discharge	Past TB, not active		No f/u > 90 days	1-5yrs	Primary care	3-4 weeks	> 1 month
No	No	No	No	Yes	No	Yes	> 1 - 5 years	Don't attend		Male	Yes	597	0	0	0	0	0	0	0	0	0	0	1	50-59	Pos on Admission		Known Pos before Admiss	Start ART, 1st Time	Past TB, not active	1	No f/u data		Primary care	3-4 weeks
Yes	Yes	No	No	No	No	Yes	> 1 - 5 years	>2 months	Yes	Male	Yes		0	0	0	0	1	0	0	0	0	0	0	50-59	Pos on Admission	On ART at Admission	Known Pos before Admiss	ART Admission & Discharge	No Hx of TB		Alive	1-5yrs			> 1 month
Yes	Yes	Yes	Yes	Yes	No	No	> 5 years	0-1 month	No	Female	Yes	709	0	0	0	0	0	0	0	0	0	0	0	30-39	Pos on Admission	On ART at Admission	Known Pos before Admiss	ART Admission, prob no ART Discharge	No Hx of TB	0	No f/u data	>5 years	Tertiary care	3-4 weeks	Never attended
Yes	Yes	No	No	No	No	Yes				Male	Yes		0	0	0	0	1	0	1	0	0	0	0	30-39	Neg in past (pt report)		Not tested		TB Known on admission		Alive		Tertiary care	0-2 weeks	3-4 weeks
Yes	No	Yes	No	Yes	No	No				Male	Yes		0	0	0	0	0	0	0	0	0	0	0	20-29	Neg in past (med record)		Tested Negative		TB Known on admission		Readmitt		Tertiary care	3-4 weeks	> 1 month
Yes	Yes	Yes	No	Yes	No	Yes	> 1 - 5 years	0-1 month	Yes	Female	Yes		0	0	0	1	0	0	0	0	0	0	0	40-49	Pos on Admission	On ART at Admission	Known Pos before Admiss	ART Admission & Discharge	No Hx of TB		Alive	1-5yrs	Primary care	0-2 weeks	> 1 month
No	No	No	No	Yes	No	No				Male	Yes		0	0	0	1	0	0	0	0	0	0	0	60-69	Never tested (pt report)		Tested Negative		No Hx of TB		Alive		Tertiary care	0-2 weeks	0-2 weeks
Yes	No	Yes	No	Yes	No	Yes				Male	Yes		0	0	0	0	0	0	1	0	0	0	0	40-49	Neg in past (med record)		Not tested		TB Known on admission		No f/u > 90 days		Primary care	0-2 weeks	0-2 weeks
Yes	Yes	No	No	No	No	Yes	> 1 - 5 years	0-1 month	Yes	Male	Yes		0	0	0	0	0	0	0	0	0	0	1	50-59	Pos on Admission	On ART at Admission	Known Pos before Admiss	ART Admission & Discharge	Past TB, not active		Alive	1-5yrs	Tertiary care	3-4 weeks	> 1 month
Yes	No	No	No	No	Yes	Yes	> 1 - 5 years	1-2 months	No	Male	Yes		0	1	0	0	0	0	1	0	0	0	1	30-39	Pos on Admission	On ART at Admission	Known Pos before Admiss	ART Admission & Discharge	Past TB, not active		Alive	1-5yrs	Tertiary care	0-2 weeks	> 1 month
No	No	Yes	Yes	Yes	Yes	Yes				Male	Yes		0	0	0	0	0	0	0	1	0	0	0	20-29	Neg in past (med record)		Tested Negative		No Hx of TB		Readmitt		Tertiary care	0-2 weeks	> 1 month
No	No	No	No	No	No	No				Female	Yes		0	0	0	1	0	0	0	0	0	0	0	30-39	Neg in past (pt report)		Tested Negative		No Hx of TB		Alive		Tertiary care	0-2 weeks	0-2 weeks
No	No	No	No	No	No	Yes	> 1 - 5 years	Don't attend		Female	Yes		0	0	0	0	0	0	0	0	0	0	1	20-29	Pos on Admission		Known Pos before Admiss	Never on ART	No Hx of TB		Alive		Primary care	0-2 weeks	> 1 month
Yes	Yes	No	No	Yes	No	No	> 1 - 5 years	0-1 month	No	Male	Yes		0	0	0	0	1	0	0	0	0	0	1	30-39	Pos on Admission	On ART at Admission	Known Pos before Admiss	ART Admission & Discharge	New TB		Alive	1-5yrs	Tertiary care	0-2 weeks	3-4 weeks
No	No	No	No	No	No	No				Male	Yes		0	0	0	0	0	0	1	0	0	0	0	20-29	Neg in past (pt report)		Tested Negative		No Hx of TB		Alive		Primary care	0-2 weeks	0-2 weeks
No	No	No	No	No	No	No				Male	Yes		0	0	0	1	0	0	0	1	0	0	0	40-49	Never tested (pt report)		Tested Negative		No Hx of TB		Alive		Tertiary care	3-4 weeks	3-4 weeks
Yes	No	No	No	Yes	Yes	Yes				Female	Yes		0	0	0	1	0	0	0	0	0	0	0	40-49	Neg in past (pt report)		Not tested		No Hx of TB		Alive		Tertiary care	3-4 weeks	> 1 month
Yes	No	Yes	No	Yes	No	Yes				Male	Yes		0	0	0	0	0	0	0	1	0	0	0	30-39	Neg in past (pt report)		Tested Negative		No Hx of TB		Readmitt		Tertiary care	0-2 weeks	> 1 month
Yes	Yes	No	No	No	Yes	Yes	> 6 months - 1 year	0-1 month	Yes	Male	Yes		1	0	0	0	0	0	0	0	0	0	0	30-39	Pos on Admission	On ART at Admission	Known Pos before Admiss	ART Admission, prob no ART Discharge	Past TB, not active		No f/u data	1-5yrs	Primary care		Never attended
Yes	Yes	Yes	Yes	No	No	Yes	> 6 months - 1 year	0-1 month	Yes	Male	Yes	22	1	0	0	0	0	0	0	0	0	0	0	30-39	Pos on Admission	On ART at Admission	Known Pos before Admiss	ART Admission & Discharge	New TB		Alive	6m - 1yr	Tertiary care	3-4 weeks	3-4 weeks
No	No	No	No	No	No	Yes				Male	Yes	372	0	0	0	1	0	0	0	0	0	0	0	50-59	Never tested (pt report)		Newly Diagnosed	Never on ART	Past TB, not active		Readmitt		Tertiary care	0-2 weeks	> 1 month
No	No	No	No	No	No	Yes				Male	Yes		0	0	0	0	0	0	0	0	0	0	1	50-59	Neg in past (pt report)		Not tested		Past TB, not active		Alive		Tertiary care	0-2 weeks	> 1 month
Yes	No	No	No	No	No	Yes	> 5 years	Don't attend		Female	Yes	290	0	0	0	0	0	0	0	0	0	0	1	20-29	Pos on Admission		Known Pos before Admiss	Never on ART	No Hx of TB		Alive		Tertiary care	0-2 weeks	> 1 month
Yes	Yes	No	No	No	No	Yes		Don't attend		Male	Yes	289	1	0	0	0	0	0	0	0	0	0	1	30-39	Pos on Admission		Known Pos before Admiss	Never on ART	New TB		Alive				> 1 month
No	No	No	No	No	No	Yes				Male	Yes		0	1	0	0	0	1	0	0	0	0	0	60-69	Neg in past (pt report)		Not tested		No Hx of TB		Alive		Primary care		0-2 weeks
No	No	No	No	No	No	No				Female	Yes		0	0	0	1	0	0	0	0	0	0	0	30-39	Neg in past (pt report)		Tested Negative		No Hx of TB		Alive		Tertiary care	0-2 weeks	> 1 month
Yes	Yes	Yes	Yes	No	Yes	Yes	> 5 years	0-1 month	Yes	Female	Yes		0	0	1	0	0	0	0	0	0	0	0	30-39	Pos on Admission	On ART at Admission	Known Pos before Admiss	ART Admission & Discharge	Past TB, not active		Alive	>5 years	Primary care	0-2 weeks	> 1 month
Yes	No	No	No	Yes	No	Yes	> 5 years	1-2 months	No	Male	Yes		0	0	0	0	0	0	0	0	0	0	1	30-39	Pos on Admission	On ART at Admission	Known Pos before Admiss	ART Admission & Discharge	Past TB, not active		Alive	>5 years	Primary care	> 1 month	Never attended
Yes	Yes	Yes	Yes	Yes	No	Yes				Male	Yes		0	0	0	0	0	0	0	0	0	1	0	20-29	Neg in past (pt report)		Not tested		No Hx of TB		No f/u data		Tertiary care	0-2 weeks
No	No	No	No	No	No	No				Male	Yes		0	0	0	1	1	0	0	0	0	0	0	10-19	Neg in past (pt report)		Tested Negative		No Hx of TB		Alive			3-4 weeks	3-4 weeks
Yes	Yes	No	No	No	No	Yes	> 6 months - 1 year	Don't attend		Female	Yes		0	0	0	0	0	0	0	0	0	0	1	20-29	Pos on Admission		Known Pos before Admiss	Never on ART	No Hx of TB		Alive		Tertiary care	0-2 weeks	3-4 weeks
Yes	Yes	No	No	Yes	No	No	> 1 - 5 years	0-1 month	Yes	Female	Yes		0	0	0	1	0	0	0	0	1	0	0	40-49	Pos on Admission	On ART at Admission	Known Pos before Admiss	ART Admission & Discharge	No Hx of TB		No f/u > 90 days	1-5yrs	Tertiary care	0-2 weeks	> 1 month
Yes	Yes	Yes	No	Yes	No	No	> 1 - 5 years	1-2 months	Yes	Female	Yes		0	1	0	1	0	0	1	0	0	0	0	40-49	Pos on Admission	On ART at Admission	Known Pos before Admiss	ART Admission & Discharge	Past TB, not active		Alive	1-5yrs	Tertiary care	> 1 month	> 1 month
Yes	Yes	Yes	Yes	Yes	No	Yes				Female	Yes		0	0	0	0	0	0	0	0	0	1	0	60-69	Neg in past (pt report)		Tested Negative		No Hx of TB		Dead		Tertiary care	0-2 weeks	0-2 weeks
Yes	No	No	No	Yes	Yes	Yes	> 1 - 5 years	1-2 months		Female	Yes	272	0	1	0	0	0	0	0	0	0	0	0	20-29	Pos on Admission		Known Pos before Admiss	Never on ART	No Hx of TB		Alive		Primary care	0-2 weeks	> 1 month
Yes	Yes	No	No	Yes	No	Yes		Don't attend		Male	Yes		0	0	0	0	0	0	0	0	0	0	0	50-59	Pos on Admission		Known Pos before Admiss	Never on ART	TB Known on admission		Alive		Tertiary care	0-2 weeks	> 1 month
Yes	No	No	No	No	Yes	Yes				Female	Yes		0	0	0	0	0	0	0	1	0	0	0	10-19	Neg in past (pt report)		Tested Negative		No Hx of TB		No f/u > 90 days		Tertiary care	0-2 weeks	0-2 weeks
No	No	No	No	Yes	No	Yes		Don't attend	No	Female			0	0	0	0	0	0	0	0	0	0	0	60-69	Pos on Admission	On ART at Admission	Known Pos before Admiss	ART Admission, prob no ART Discharge	No Hx of TB		No f/u data	>5 years
Yes	No	Yes	No	Yes	No	Yes				Male			0	0	0	0	0	0	0	0	0	0	0		Neg in past (pt report)		Not tested		No Hx of TB		Dead
No	No	No	No	Yes	No	No	0 - 6 months	Don't attend		Male	Yes	175	0	0	0	0	0	0	0	0	0	0	1	30-39	Pos on Admission		Known Pos before Admiss	Start ART, 1st Time	No Hx of TB		No f/u data		Tertiary care	3-4 weeks	Never attended
No	No	No	No	No	No	Yes				Male	Yes		0	0	0	1	0	0	0	0	0	0	0	40-49	Neg in past (pt report)		Not tested		No Hx of TB		Alive		Tertiary care	3-4 weeks	0-2 weeks
Yes	Yes	No	No	No	No	Yes				Male	Yes	3	0	0	0	0	0	0	0	0	0	0	1	40-49	Never tested (pt report)		Newly Diagnosed	Never on ART	No Hx of TB		Dead		Tertiary care	0-2 weeks	3-4 weeks
Yes	No	Yes	Yes	No	No	Yes				Female	Yes		0	0	0	0	0	0	0	0	0	0	1	20-29	Neg in past (med record)		Tested Negative		No Hx of TB		Alive		Tertiary care	3-4 weeks	3-4 weeks
Yes	Yes	Yes	No	Yes	No	No	> 1 - 5 years	0-1 month	Yes	Female	Yes	2	0	0	0	0	0	0	0	0	0	0	0	20-29	Pos on Admission	On ART at Admission	Known Pos before Admiss	ART Admission & Discharge	Past TB, not active	1	Alive	1-5yrs	Tertiary care	0-2 weeks	3-4 weeks
Yes	Yes	Yes	No	Yes		No	> 6 months - 1 year	Don't attend		Female	Yes		0	0	0	0	0	0	0	0	0	0	0	40-49	Pos on Admission		Known Pos before Admiss	Never on ART	No Hx of TB		Readmitt		Tertiary care	0-2 weeks	> 1 month
No	No	No	No	Yes	No	No				Female	Yes		0	0	0	1	0	0	0	0	0	0	0	60-69	Neg in past (pt report)		Not tested		No Hx of TB		Readmitt		Tertiary care	0-2 weeks	> 1 month
No	No	No	No	No	No	Yes	> 5 years	Don't attend		Female	Yes		0	0	0	0	0	0	0	0	0	0	1	20-29	Pos on Admission		Known Pos before Admiss	Never on ART	No Hx of TB		Alive		Primary care		> 1 month
Yes	Yes	No	No	No	No	Yes	> 1 - 5 years	Don't attend	No	Female	No		0	0	0	0	0	0	0	0	0	0	1	30-39	Pos on Admission	On ART at Admission	Known Pos before Admiss	ART Admission, prob no ART Discharge	No Hx of TB		Alive	0-6 months	No referral	no apt given	no apt given
Yes	No	No	No	Yes	No	Yes	> 5 years	0-1 month	No	Female	Yes	358	0	0	1	0	0	0	0	0	0	0	0	30-39	Pos on Admission	On ART at Admission	Known Pos before Admiss	ART Admission, prob no ART Discharge	Past TB, not active		Alive	>5 years	Tertiary care	0-2 weeks	3-4 weeks
Yes	Yes	No	No	Yes	No	No				Female	Yes		0	0	0	1	0	0	0	0	0	0	0	70-79	Neg in past (pt report)		Tested Negative		No Hx of TB		Alive		Tertiary care	0-2 weeks	3-4 weeks
Yes	Yes	No	No	No	Yes	Yes				Female			0	0	0	0	0	0	0	0	0	0	0	20-29	Neg in past (pt report)		Not tested		No Hx of TB		Alive				> 1 month
No	No	No	No	No	Yes	Yes				Male	Yes		0	0	0	0	0	0	0	0	0	0	0	30-39	Never tested (pt report)		Newly Diagnosed	Never on ART	New TB		Alive		Primary care		3-4 weeks
Yes	Yes	Yes	Yes	Yes	No	Yes				Male	Yes		0	0	1	1	0	0	0	0	0	0	0	60-69	Neg in past (pt report)		Not tested		Past TB, not active		Alive		Tertiary care	3-4 weeks	3-4 weeks
Yes	Yes	No	No	Yes	No	Yes				Male	Yes		0	0	0	1	0	0	0	0	0	0	0	20-29	Neg in past (med record)		Not tested		Past TB, not active		Readmitt		Tertiary care	0-2 weeks	> 1 month
Yes	No	No	No	No	No	Yes	> 1 - 5 years	1-2 months	Yes	Female	Yes	114	0	0	0	1	0	0	0	0	0	0	1	30-39	Pos on Admission	On ART at Admission	Known Pos before Admiss	ART Admission & Discharge	No Hx of TB	1	Alive	1-5yrs	Primary care	0-2 weeks	3-4 weeks
Yes	Yes	Yes	Yes	No	No	Yes	> 5 years	0-1 month	Yes	Female	Yes	18	0	0	0	1	0	0	0	0	0	0	1	30-39	Pos on Admission	On ART at Admission	Known Pos before Admiss	ART Admission, prob no ART Discharge	TB Known on admission		Dead	>5 years	Tertiary care	3-4 weeks	> 1 month
Yes	Yes	No	No	Yes	No	No	> 1 - 5 years	Don't attend		Female	Yes		0	0	0	0	0	1	0	0	0	0	0	30-39	Pos on Admission		Known Pos before Admiss	Never on ART	No Hx of TB		Alive		Tertiary care	0-2 weeks	> 1 month
Yes	Yes	No	No	Yes	No	No				Female	Yes		0	0	1	0	0	0	0	0	0	0	0	40-49	Neg in past (pt report)		Not tested		No Hx of TB		No f/u data		Tertiary care	0-2 weeks	Never attended
Yes	Yes	No	No	No	No	Yes				Female	Yes		0	0	1	0	0	0	0	0	0	0	0	30-39	Neg in past (pt report)		Tested Negative		TB Known on admission		Alive		Tertiary care	> 1 month	> 1 month
Yes	Yes	No	No	Yes	No	No				Female	Yes		1	0	0	1	0	0	0	0	0	0	0	50-59	Neg in past (pt report)		Tested Negative		No Hx of TB		Readmitt				> 1 month
Yes	Yes	Yes	No	No	Yes	Yes				Male	Yes		0	0	0	1	0	0	0	1	0	0	1	60-69	Neg in past (pt report)		Not tested		Past TB, not active		No f/u > 90 days		Tertiary care		0-2 weeks
Yes	Yes	Yes	Yes	No	No	Yes				Male	No		0	0	0	1	0	0	0	0	1	0	1	60-69	Neg in past (pt report)		Not tested		No Hx of TB		Readmitt		No referral	no apt given	no apt given
Yes	Yes	Yes	Yes	Yes	No	Yes				Female	Yes		0	0	0	0	0	1	0	1	0	0	0	30-39	Neg in past (pt report)		Not tested		Past TB, not active		Alive		Primary care	0-2 weeks	3-4 weeks
Yes	Yes	No	No	Yes	No	No				Male	Yes		1	0	0	0	0	0	0	0	0	0	0	20-29	Neg in past (pt report)		Not tested		No Hx of TB		Alive				0-2 weeks
No	No	No	No	No	No	Yes				Female	Yes		0	0	0	1	0	0	0	0	0	0	0	20-29	Never tested (pt report)		Not tested		No Hx of TB		Alive		Tertiary care	0-2 weeks	> 1 month
No	No	Yes	No	No	No	Yes				Male	Yes		0	0	0	1	1	0	0	1	0	0	0	50-59	Neg in past (pt report)		Not tested		Past TB, not active		Alive		Primary care	3-4 weeks	> 1 month
Yes	Yes	No	No	Yes	No	Yes				Female			0	0	0	0	0	0	0	0	0	0	0		Neg in past (pt report)		Not tested		No Hx of TB		No f/u data				Never attended
Yes	No	No	No	Yes	Yes	Yes	> 1 - 5 years	Don't attend	No	Female	Yes	24	0	1	0	0	0	1	0	0	0	0	0	50-59	Pos on Admission	On ART at Admission	Known Pos before Admiss	ART Admission & Discharge	TB Known on admission	1	Alive	1-5yrs	Tertiary care	0-2 weeks	> 1 month
No	No	No	No	Yes	Yes	Yes				Male	Yes		0	1	0	1	0	0	0	0	0	0	0	40-49	Neg in past (pt report)		Tested Negative		No Hx of TB		No f/u data		Tertiary care	0-2 weeks
Yes	Yes	No	No	No	No	No				Male	No		0	0	0	0	0	0	0	0	0	0	0		Neg in past (pt report)		Tested Negative		No Hx of TB		Alive		No referral	no apt given	no apt given
Yes	Yes	No	No	No	No	No	> 5 years	1-2 months	No	Female	Yes	304	0	0	0	1	0	0	0	0	0	1	0	50-59	Pos on Admission	On ART at Admission	Known Pos before Admiss	ART Admission & Discharge	No Hx of TB	0	Alive	>5 years	Tertiary care	0-2 weeks	0-2 weeks
Yes	No	No	No	No	No	No				Female	Yes	417	0	0	0	0	0	0	0	0	0	0	1	40-49	Never tested (pt report)		Newly Diagnosed	Never on ART	Past TB, not active	0	Alive		Primary care	0-2 weeks	> 1 month
No	No	No	No	No	Yes	Yes				Male	Yes		0	1	0	1	0	0	0	0	0	0	0	40-49	Neg in past (pt report)		Tested Negative		No Hx of TB		No f/u data		Tertiary care	0-2 weeks
No	No	No	No	No	Yes	Yes				Male			0	0	0	0	0	0	0	0	0	0	0	20-29	Neg in past (pt report)		Not tested		No Hx of TB		No f/u data
Yes	Yes	Yes	No	Yes	No	Yes	> 5 years	0-1 month	No	Male	Yes	431	0	0	0	0	0	0	0	0	0	1	0	60-69	Pos on Admission	On ART at Admission	Known Pos before Admiss	ART Admission & Discharge	New TB	0	Dead	>5 years	Tertiary care	0-2 weeks	Never attended
Yes	Yes	No	No	No	No	No	0 - 6 months	0-1 month	No	Male	Yes		0	0	0	0	0	0	0	0	1	0	0	30-39	Pos on Admission	On ART at Admission	Known Pos before Admiss	ART Admission & Discharge	TB Known on admission		No f/u data	0-6 months	Tertiary care	0-2 weeks
Yes	No	Yes	No	Yes	No	No				Female	Yes		0	0	0	0	0	0	0	1	0	0	0	50-59	Neg in past (pt report)		Tested Negative		Past TB, not active		No f/u data		Tertiary care	0-2 weeks
Yes	Yes	No	No	Yes	No	No	> 1 - 5 years	0-1 month	No	Male	Yes	40	0	0	0	0	0	0	0	0	0	0	0	30-39	Pos on Admission	On ART at Admission	Known Pos before Admiss	ART Admission & Discharge	TB Known on admission	1	Readmitt	1-5yrs	Tertiary care	0-2 weeks	> 1 month
No	No	No	No	No	No	Yes	0 - 6 months	Don't attend		Female	Yes		0	0	0	0	0	0	0	0	1	0	0	30-39	Pos on Admission		Known Pos before Admiss	Never on ART	No Hx of TB		Alive		Tertiary care	0-2 weeks	0-2 weeks
Yes	Yes	No	No	Yes	No	No	> 5 years	1-2 months	No	Female	Yes	333	0	0	0	1	0	0	0	0	0	0	0	40-49	Pos on Admission	On ART at Admission	Known Pos before Admiss	ART Admission & Discharge	New TB	0	Alive	0-6 months	Tertiary care	0-2 weeks	> 1 month
Yes	Yes	No	No	Yes	No	No				Female	Yes		0	0	0	0	0	0	0	0	0	0	0	50-59	Neg in past (pt report)		Tested Negative		No Hx of TB		No f/u > 90 days		Tertiary care	3-4 weeks	> 1 month
Yes	Yes	Yes	No	Yes	No	No				Female	Yes		1	1	0	0	0	0	0	0	0	0	0		Neg in past (pt report)		Tested Negative		No Hx of TB		Alive				3-4 weeks
Yes	Yes	No	No	No	Yes	Yes				Female	Yes		0	0	0	1	0	0	0	0	0	0	0	40-49	Neg in past (pt report)		Tested Negative		No Hx of TB		No f/u data		Tertiary care	3-4 weeks	Never attended
Yes	No	No	No	Yes	No	No	> 1 - 5 years	1-2 months	No	Female	Yes		0	0	0	1	0	0	0	1	0	0	0	50-59	Pos on Admission	On ART at Admission	Known Pos before Admiss	ART Admission, prob no ART Discharge	No Hx of TB		Alive	1-5yrs	Tertiary care	3-4 weeks	> 1 month
No	No	Yes	Yes	No	No	No	> 5 years	1-2 months	No	Female	Yes		0	0	0	0	1	0	0	0	0	0	0	30-39	Pos on Admission	On ART at Admission	Known Pos before Admiss	ART Admission & Discharge	Past TB, not active		Readmitt	6m - 1yr		0-2 weeks	3-4 weeks
Yes	Yes	No	No	Yes	No	Yes	> 5 years	0-1 month	No	Female	Yes		0	0	0	0	0	0	0	0	1	0	0	30-39	Pos on Admission	On ART at Admission	Known Pos before Admiss	ART Admission & Discharge	Past TB, not active		Readmitt	>5 years	Tertiary care	0-2 weeks	3-4 weeks
No	No	No	No	No	No	Yes				Female	Yes		1	0	0	0	0	0	0	0	0	0	0	20-29	Neg in past (pt report)		Not tested		No Hx of TB		Alive		Tertiary care	3-4 weeks	> 1 month
No	No	No	No	No	Yes	No	> 1 - 5 years	0-1 month	No	Female	Yes		0	1	0	1	0	0	0	0	0	0	0	30-39	Pos on Admission	On ART at Admission	Known Pos before Admiss	ART Admission & Discharge	Past TB, not active		No f/u data	1-5yrs	Tertiary care	0-2 weeks	Never attended
Yes	No	No	No	Yes	Yes	Yes				Male	Yes	479	0	0	0	0	0	0	0	0	0	0	1	30-39	Never tested (pt report)		Newly Diagnosed	Never on ART	New TB		No f/u data		Tertiary care	0-2 weeks	Never attended
Yes	No	No	No	No	No	Yes	0 - 6 months	Don't attend		Female	Yes	350	0	0	0	0	0	0	0	0	1	0	0	20-29	Pos on Admission		Known Pos before Admiss	Never on ART	No Hx of TB		Alive		Tertiary care	0-2 weeks	3-4 weeks
Yes	Yes	No	No	No	No	Yes				Female	Yes		0	0	0	0	0	0	0	0	0	0	0	20-29	Neg in past (pt report)		Tested Negative		No Hx of TB		No f/u data		Tertiary care	0-2 weeks
Yes	No	No	No	Yes	Yes	Yes				Male	Yes		0	0	0	0	0	0	0	0	0	1	0	60-69	Neg in past (pt report)		Not tested		No Hx of TB		Alive		Tertiary care	3-4 weeks	> 1 month
Yes	Yes	No	No	Yes	No	Yes				Female	Yes		0	1	0	0	0	1	0	0	0	0	0	40-49	Neg in past (pt report)		Tested Negative		No Hx of TB		Dead		Tertiary care	0-2 weeks
Yes	Yes	No	No	Yes	No	No	> 5 years	0-1 month	No	Male	Yes	24	0	0	0	0	0	1	0	0	0	0	0	40-49	Pos on Admission	On ART at Admission	Known Pos before Admiss	ART Admission & Discharge	Past TB, not active		Alive	0-6 months			3-4 weeks
No	No	No	No	No	No	No	0 - 6 months	Don't attend		Male			0	0	0	0	0	0	0	0	0	0	0	40-49	Pos on Admission		Known Pos before Admiss	Never on ART	No Hx of TB		Dead
Yes	Yes	No	No	No	No	Yes		Don't attend		Male	Yes	659	0	0	0	0	0	0	0	0	0	0	0	50-59	Pos on Admission		Known Pos before Admiss	Never on ART	Past TB, not active		Alive		Tertiary care	0-2 weeks	0-2 weeks
No	No	No	No	Yes	No	No	> 6 months - 1 year	0-1 month	No	Male	Yes	26	0	0	0	0	0	0	0	0	0	0	0	40-49	Pos on Admission	On ART at Admission	Known Pos before Admiss	ART Admission, prob no ART Discharge	Past TB, not active		Alive	6m - 1yr	Tertiary care	0-2 weeks	> 1 month
No	No	No	No	No	No	Yes				Male	Yes		0	0	0	0	0	1	0	0	0	0	0	30-39	Neg in past (pt report)		Tested Negative		No Hx of TB		Alive		Tertiary care	0-2 weeks	0-2 weeks
Yes	Yes	No	No	No	No	Yes		Don't attend		Female	Yes	670	0	0	1	0	0	0	0	0	0	0	0	50-59	Pos on Admission		Known Pos before Admiss	Start ART, 1st Time	No Hx of TB		Alive		Tertiary care	0-2 weeks	> 1 month
No	No	No	No	No	Yes	Yes				Male	Yes		0	0	0	0	0	0	0	0	0	0	1	30-39	Neg in past (pt report)		Not tested		No Hx of TB		No f/u data		Tertiary care	0-2 weeks	Never attended
Yes	Yes	No	No	No	No	Yes				Female	Yes		0	1	0	0	0	0	0	0	0	0	0	20-29	Neg in past (pt report)		Not tested		No Hx of TB		Readmitt		Primary care	0-2 weeks	Never attended
Yes	Yes	No	No	Yes	No	No				Female	Yes		0	0	1	1	0	0	0	0	0	0	0	30-39	Never tested (pt report)		Tested Negative		No Hx of TB		Alive		Tertiary care	0-2 weeks	3-4 weeks
No	No	No	No	Yes	No	Yes	> 1 - 5 years	Don't attend		Female	Yes	227	1	0	1	0	0	0	0	0	0	0	0	20-29	Pos on Admission		Known Pos before Admiss	Past exposure, No ART Discharge	Past TB, not active		Alive		Tertiary care	0-2 weeks	3-4 weeks
Yes	Yes	Yes	No	Yes	Yes	Yes	> 6 months - 1 year	0-1 month	Yes	Male	Yes	97	0	0	0	0	0	0	0	0	0	0	0	30-39	Pos on Admission	On ART at Admission	Known Pos before Admiss	ART Admission & Discharge	New TB		Alive	0-6 months	Primary care	3-4 weeks	0-2 weeks
Yes	Yes	No	No	No	No	Yes				Male			0	0	0	0	0	0	0	0	0	0	0	30-39	Neg in past (pt report)		Not tested		No Hx of TB		No f/u data
Yes	Yes	Yes	No	No	No	Yes				Female	Yes	472	0	0	1	0	0	0	0	0	0	0	1	20-29	Never tested (pt report)		Newly Diagnosed	Never on ART	No Hx of TB		Alive		Tertiary care	3-4 weeks	0-2 weeks
Yes	Yes	No	No	Yes	Yes	Yes				Female	Yes		1	1	0	0	0	0	0	0	0	0	0	20-29	Neg in past (pt report)		Not tested		No Hx of TB		No f/u data		Tertiary care	0-2 weeks
Yes	Yes	No	No	Yes	No	Yes	> 5 years	0-1 month	No	Female	Yes		0	0	1	0	0	0	0	0	0	0	0	30-39	Pos on Admission	On ART at Admission	Known Pos before Admiss	ART Admission, prob no ART Discharge	No Hx of TB		Alive	>5 years	Tertiary care	0-2 weeks	> 1 month
Yes	Yes	No	No	Yes	No	Yes				Female	Yes	464	0	0	0	1	0	0	0	0	0	0	1	60-69	Never tested (pt report)		Newly Diagnosed	Never on ART	No Hx of TB		Alive		Tertiary care	0-2 weeks	3-4 weeks
Yes	No	Yes	No	No	No	Yes				Male	Yes		0	0	0	0	0	0	0	0	0	0	1	20-29	Never tested (pt report)		Newly Diagnosed	Never on ART	New TB		Alive		Tertiary care	3-4 weeks	3-4 weeks
Yes	Yes	No	No	No	Yes	Yes				Female	Yes		0	0	1	1	0	0	0	0	0	0	0	60-69	Neg in past (pt report)		Tested Negative		No Hx of TB		Alive		Tertiary care	3-4 weeks	3-4 weeks
No	No	No	No	No	No	Yes		Don't attend		Female	Yes		0	1	0	0	0	0	0	0	0	0	0	20-29	Pos on Admission		Known Pos before Admiss	Never on ART	No Hx of TB		Alive		Tertiary care	3-4 weeks	0-2 weeks
Yes	Yes	No	No	Yes	No	No				Female			0	0	0	0	0	0	0	0	0	0	0	30-39	Neg in past (pt report)		Not tested		Past TB, not active		No f/u data
Yes	No	Yes	No	Yes	No	No	> 5 years	1-2 months	Yes	Male	Yes	312	0	0	0	0	0	0	0	0	0	0	0	30-39	Pos on Admission	On ART at Admission	Known Pos before Admiss	ART Admission, prob no ART Discharge	TB Known on admission	1	No f/u > 90 days	1-5yrs	Tertiary care	0-2 weeks	0-2 weeks
Yes	No	Yes	No	Yes	No	Yes				Male	Yes		0	0	0	1	0	0	0	0	0	0	0	30-39	Neg in past (pt report)		Tested Negative		No Hx of TB		Alive		Tertiary care	0-2 weeks	0-2 weeks
No	No	No	No	No	No	Yes				Male	Yes		0	0	1	0	0	0	0	1	0	0	0	60-69	Never tested (pt report)		Not tested		No Hx of TB		Alive		Tertiary care	3-4 weeks	0-2 weeks
Yes	Yes	No	No	Yes	No	No				Male	Yes		0	0	1	0	0	0	0	0	0	0	0	50-59	Neg in past (pt report)		Not tested		No Hx of TB		Readmitt		Tertiary care	> 1 month	0-2 weeks
Yes	Yes	Yes	No	No	No	Yes	> 5 years	1-2 months	No	Female			0	0	0	0	0	0	0	0	0	0	0	40-49	Pos on Admission	On ART at Admission	Known Pos before Admiss	ART Admission, prob no ART Discharge	TB Known on admission		No f/u data	>5 years			Never attended
No	No	No	No	No	No	Yes				Male			0	0	0	0	0	0	0	0	0	0	0	30-39	Neg in past (pt report)		Not tested		No Hx of TB		Alive				> 1 month
Yes	Yes	No	No	Yes	No	Yes				Male	Yes		0	0	0	0	0	0	0	0	0	0	0	50-59	Neg in past (pt report)		Tested Negative		New TB		Alive		Tertiary care	3-4 weeks	3-4 weeks
Yes	Yes	No	No	No	No	No				Male	Yes	15	0	0	0	0	0	0	0	0	0	0	0	20-29	Never tested (pt report)		Newly Diagnosed	Never on ART	New TB		No f/u > 90 days		Tertiary care	0-2 weeks	0-2 weeks
No	No	Yes	Yes	Yes	No	Yes	> 5 years	>2 months		Male	Yes	5	0	0	0	0	0	0	0	0	0	0	0	30-39	Pos on Admission		Known Pos before Admiss	Past exposure, No ART Discharge	TB Known on admission	1	Dead		Tertiary care	3-4 weeks	Never attended
Yes	Yes	Yes	No	Yes	No	No				Male	Yes		0	0	1	0	0	0	0	0	0	0	0	30-39	Neg in past (pt report)		Tested Negative		TB Known on admission		Alive		Tertiary care	> 1 month	> 1 month
Yes	Yes	Yes	No	No	No	No				Female	Yes		1	0	0	0	0	0	0	0	0	0	1	20-29	Neg in past (med record)		Tested Negative		No Hx of TB		Alive		Tertiary care	0-2 weeks	3-4 weeks
Yes	Yes	No	No	No	No	Yes	> 5 years	0-1 month	No	Female	Yes		0	0	0	0	0	0	0	0	0	0	1	20-29	Pos on Admission	On ART at Admission	Known Pos before Admiss	ART Admission, prob no ART Discharge	No Hx of TB		Alive	>5 years	Tertiary care	3-4 weeks	0-2 weeks
Yes	Yes	Yes	Yes	No	No	No				Female	Yes	4	0	0	0	0	0	0	0	0	0	0	1	20-29	Never tested (pt report)		Newly Diagnosed	Never on ART	TB Known on admission		No f/u data		Primary care
No	No	No	No	No	No	No	> 5 years	0-1 month	No	Female	Yes	650	0	0	0	0	1	0	0	0	0	0	0	60-69	Pos on Admission	On ART at Admission	Known Pos before Admiss	ART Admission & Discharge	No Hx of TB		Readmitt	>5 years	Primary care	0-2 weeks	> 1 month
Yes	Yes	Yes	No	Yes	No	Yes	0 - 6 months	Don't attend		Female	Yes	922	0	0	1	1	0	0	0	0	0	0	0	30-39	Pos on Admission		Known Pos before Admiss	Never on ART	No Hx of TB		Alive		Tertiary care	0-2 weeks	> 1 month
No	No	No	No	Yes	No	Yes	> 1 - 5 years	>2 months		Female	Yes		0	0	0	0	0	0	0	0	0	0	0	20-29	Pos on Admission		Known Pos before Admiss	Never on ART	No Hx of TB		Alive				> 1 month
No	No	No	No	No	No	Yes	> 1 - 5 years	0-1 month	No	Female	Yes	36	0	0	0	0	0	0	0	0	1	0	0	20-29	Pos on Admission	On ART at Admission	Known Pos before Admiss	ART Admission, prob no ART Discharge	Past TB, not active	1	Alive	1-5yrs	Tertiary care	0-2 weeks	> 1 month
Yes	No	No	No	No	No	Yes	0 - 6 months	Don't attend		Female	Yes		0	0	0	1	0	0	0	0	0	0	0	50-59	Pos on Admission		Known Pos before Admiss	Never on ART	No Hx of TB		Alive		Tertiary care	3-4 weeks	3-4 weeks
Yes	Yes	No	No	No	No	Yes	> 1 - 5 years	0-1 month	No	Male	Yes	306	1	1	0	1	0	0	0	0	0	0	0	50-59	Pos on Admission	On ART at Admission	Known Pos before Admiss	ART Admission & Discharge	Past TB, not active		Readmitt	0-6 months	Primary care		> 1 month
No	No	No	No	Yes	No	Yes				Male	Yes		1	0	0	0	0	0	0	0	0	0	0	30-39	Neg in past (pt report)		Not tested		No Hx of TB		Alive		Tertiary care	3-4 weeks	> 1 month
No	No	No	No	No	No	Yes	> 6 months - 1 year	0-1 month	Yes	Male	Yes	57	0	0	0	0	0	0	0	0	0	0	0	30-39	Pos on Admission	On ART at Admission	Known Pos before Admiss	ART Admission & Discharge	New TB	1	Alive	6m - 1yr	Tertiary care	0-2 weeks	> 1 month
No	No	No	No	No	No	Yes				Female	Yes		0	0	0	0	0	0	0	1	0	0	0	50-59	Neg in past (pt report)		Tested Negative		No Hx of TB		Alive		Tertiary care	3-4 weeks	> 1 month
Yes	Yes	No	No	Yes	No	Yes	> 1 - 5 years	0-1 month	No	Female	Yes		0	0	0	0	0	0	1	0	0	0	0	30-39	Pos on Admission	On ART at Admission	Known Pos before Admiss	ART Admission & Discharge	TB Known on admission		Alive	0-6 months	Tertiary care	0-2 weeks	> 1 month
Yes	Yes	Yes	No	Yes	No	Yes	> 1 - 5 years	0-1 month	No	Male			0	0	0	0	0	0	0	0	0	0	0	30-39	Pos on Admission	On ART at Admission	Known Pos before Admiss	ART Admission, prob no ART Discharge	TB Known on admission		Alive	1-5yrs			> 1 month
Yes	No	No	No	Yes	No	Yes				Male	Yes		0	0	1	0	0	0	0	0	0	0	0	20-29	Never tested (pt report)		Not tested		No Hx of TB		Alive		Tertiary care	3-4 weeks	> 1 month
Yes	Yes	No	No	Yes	No	No				Male	Yes		0	0	0	0	1	1	0	0	0	0	1	30-39	Neg in past (pt report)		Not tested		No Hx of TB		Alive		Tertiary care	0-2 weeks	> 1 month
No	No	No	No	Yes	No	Yes				Female	Yes		0	0	0	0	0	0	0	0	1	0	0	50-59	Neg in past (pt report)		Tested Negative		No Hx of TB		No f/u data		Tertiary care	3-4 weeks
Yes	No	No	No	No	No	Yes				Female	Yes		0	0	0	0	0	0	0	0	0	0	0	30-39	Never tested (pt report)		Newly Diagnosed	Never on ART	New TB		Readmitt		Primary care		> 1 month
No	No	No	No	Yes	No	Yes	> 5 years	1-2 months	No	Female	Yes	121	0	0	0	0	1	0	0	0	1	0	0	40-49	Pos on Admission	On ART at Admission	Known Pos before Admiss	ART Admission & Discharge	Past TB, not active	1	Alive	>5 years	Tertiary care	0-2 weeks	Never attended
No	No	Yes	Yes	No	Yes	Yes				Male	Yes		0	1	0	0	0	0	1	0	0	0	0	40-49	Neg in past (pt report)		Tested Negative		No Hx of TB		Alive		Primary care	3-4 weeks	> 1 month
Yes	No	No	No	Yes	No	Yes	> 1 - 5 years	1-2 months	Yes	Female	Yes		0	1	0	0	0	0	0	0	0	0	0	40-49	Pos on Admission	On ART at Admission	Known Pos before Admiss	ART Admission & Discharge	No Hx of TB		No f/u data	1-5yrs
No	No	No	No	No	No	No				Female	Yes		0	0	0	1	0	0	0	1	0	0	0	60-69	Neg in past (pt report)		Not tested		Past TB, not active		Readmitt		Tertiary care	3-4 weeks	0-2 weeks
No	No	No	No	No	No	Yes				Male	Yes		0	0	0	1	0	0	0	0	0	0	0	30-39	Neg in past (pt report)		Not tested		No Hx of TB		Alive		Primary care	3-4 weeks	> 1 month
Yes	Yes	No	No	No	No	Yes				Male	Yes		0	0	0	1	0	0	0	0	0	0	0	50-59	Neg in past (pt report)		Tested Negative		No Hx of TB		Alive		Primary care	3-4 weeks	> 1 month
Yes	No	No	No	No	No	No				Female	Yes	40	0	1	0	0	1	1	0	0	0	0	0	20-29	Neg in past (pt report)		Newly Diagnosed	Never on ART	No Hx of TB		Alive		Tertiary care	0-2 weeks	> 1 month
No	No	No	No	Yes	No	No				Female	Yes		0	0	0	1	0	0	0	0	1	0	1	50-59	Never tested (pt report)		Tested Negative		Past TB, not active		Alive		Tertiary care	0-2 weeks	> 1 month
Yes	Yes	No	No	No	No	No	> 1 - 5 years	0-1 month	No	Female			0	0	0	0	0	0	0	0	0	0	0	50-59	Pos on Admission	On ART at Admission	Known Pos before Admiss	ART Admission, prob no ART Discharge	No Hx of TB		Dead	1-5yrs
No	No	No	No	Yes	No	Yes	> 1 - 5 years	1-2 months	No	Female	Yes	287	0	0	0	0	0	0	0	0	1	0	0	30-39	Pos on Admission	On ART at Admission	Known Pos before Admiss	ART Admission, prob no ART Discharge	No Hx of TB		Alive	1-5yrs	Tertiary care	3-4 weeks	> 1 month
No	No	No	No	No	No	Yes	> 5 years	0-1 month	No	Female	Yes		0	0	0	0	0	0	1	0	0	0	0	40-49	Pos on Admission	On ART at Admission	Known Pos before Admiss	ART Admission & Discharge	No Hx of TB		Alive	>5 years	Primary care		> 1 month
No	No	No	No	Yes	No	Yes				Male	Yes	21	0	0	0	0	0	0	0	0	0	0	0	30-39	Never tested (pt report)		Newly Diagnosed	Never on ART	New TB		No f/u > 90 days		Tertiary care	3-4 weeks	3-4 weeks
Yes	Yes	No	No	No	No	Yes				Male	Yes		0	0	0	0	0	0	0	0	0	0	0	20-29	Never tested (pt report)		Newly Diagnosed	Never on ART	No Hx of TB		No f/u data		Primary care	3-4 weeks	Never attended
Yes	No	No	No	Yes	Yes	Yes	> 1 - 5 years	>2 months		Male	Yes	22	0	0	0	0	0	0	0	0	0	0	1	40-49	Pos on Admission		Known Pos before Admiss	Start ART, prior exposure	TB Known on admission	1	Alive		Tertiary care		> 1 month
Yes	Yes	Yes	No	No	No	No				Male	No		0	0	0	0	0	0	0	0	0	0	1	50-59	Never tested (pt report)		Not tested		TB Known on admission		No f/u data		No referral	no apt given	no apt given
No	No	No	No	No	No	Yes				Female	Yes		0	0	0	0	0	1	1	0	0	0	0	20-29	Neg in past (pt report)		Tested Negative		No Hx of TB		Alive		Tertiary care	0-2 weeks	> 1 month
Yes	No	No	No	No	Yes	No				Female	Yes		0	0	0	0	0	0	0	1	0	0	0	20-29	Neg in past (pt report)		Not tested		No Hx of TB		Alive		Primary care	0-2 weeks	3-4 weeks
Yes	Yes	No	No	Yes	No	Yes				Male	Yes		0	1	0	0	0	0	0	0	0	0	0	30-39	Neg in past (pt report)		Newly Diagnosed	Never on ART	No Hx of TB		Alive		Tertiary care	0-2 weeks	> 1 month
Yes	Yes	No	No	Yes	No	Yes	> 5 years	0-1 month	No	Male	Yes		0	0	0	0	0	1	0	0	0	0	0	40-49	Pos on Admission	On ART at Admission	Known Pos before Admiss	ART Admission, prob no ART Discharge	No Hx of TB		Readmitt	1-5yrs	Tertiary care	0-2 weeks	Never attended
Yes	Yes	No	No	Yes	No	Yes	0 - 6 months	Don't attend		Male	Yes		0	0	0	0	0	0	0	0	0	0	1	20-29	Pos on Admission		Known Pos before Admiss	Start ART, 1st Time	Past TB, not active		No f/u > 90 days		Tertiary care	0-2 weeks	3-4 weeks
Yes	Yes	No	No	No	Yes	No				Male	Yes		0	0	0	1	0	0	0	0	0	0	0	20-29	Neg in past (pt report)		Not tested		No Hx of TB		No f/u > 90 days		Tertiary care	0-2 weeks	3-4 weeks
Yes	Yes	No	No	Yes	No	Yes	> 6 months - 1 year	0-1 month	Yes	Male			0	0	0	0	0	0	0	0	0	0	0	20-29	Pos on Admission	On ART at Admission	Known Pos before Admiss	ART Admission, prob no ART Discharge	TB Known on admission		Readmitt	6m - 1yr			> 1 month
No	No	No	No	No	Yes	Yes	> 1 - 5 years	0-1 month	No	Female	Yes	383	1	0	0	0	0	0	0	0	0	0	0	20-29	Pos on Admission	On ART at Admission	Known Pos before Admiss	ART Admission & Discharge	No Hx of TB	1	No f/u > 90 days	1-5yrs	Tertiary care	3-4 weeks	> 1 month
No	No	No	No	No	No	Yes				Female	Yes		1	0	0	0	0	0	0	0	0	0	0	20-29	Neg in past (pt report)		Not tested		No Hx of TB		Alive		Tertiary care	3-4 weeks	> 1 month
No	No	Yes	Yes	No	Yes	Yes	> 5 years	0-1 month	Yes	Male	Yes		0	0	0	0	0	0	0	0	0	0	0	30-39	Pos on Admission	On ART at Admission	Known Pos before Admiss	ART Admission & Discharge	New TB	1	Alive	>5 years			> 1 month
No	No	No	No	No	No	No				Male	Yes		0	0	0	1	0	0	0	1	0	0	0	50-59	Never tested (pt report)		Not tested		TB Known on admission		Alive		Tertiary care	3-4 weeks	> 1 month
No	No	Yes	Yes	No	Yes	Yes				Male	Yes		0	0	0	0	0	1	0	0	0	0	0	30-39	Neg in past (pt report)		Newly Diagnosed	Never on ART	No Hx of TB		Dead		Tertiary care	0-2 weeks	Never attended
Yes	Yes	No	No	Yes	No	No	> 1 - 5 years	>2 months		Male	Yes		0	0	0	0	0	0	0	0	0	0	1	30-39	Pos on Admission		Known Pos before Admiss	Past exposure, No ART Discharge	Past TB, not active		Alive		Tertiary care	0-2 weeks	> 1 month
No	No	No	No	No	No	Yes				Male	Yes		0	0	0	1	0	0	0	0	0	0	0	60-69	Neg in past (pt report)		Not tested		Past TB, not active		Alive		Tertiary care	3-4 weeks	> 1 month
Yes	Yes	Yes	No	No	No	No	0 - 6 months	0-1 month	No	Female	Yes	35	0	0	0	0	0	0	0	0	0	0	0	20-29	Pos on Admission	On ART at Admission	Known Pos before Admiss	ART Admission & Discharge	TB Known on admission		Alive	0-6 months	Tertiary care	0-2 weeks	> 1 month
Yes	Yes	Yes	No	No	No	No				Female	Yes		0	1	0	0	0	0	0	0	0	0	0	30-39	Neg in past (pt report)		Tested Negative		No Hx of TB		Alive		Tertiary care	0-2 weeks	0-2 weeks
Yes	Yes	No	No	No	No	Yes	> 1 - 5 years	0-1 month		Female	Yes		0	0	0	0	0	0	0	0	0	0	1	10-19	Pos on Admission		Known Pos before Admiss	Never on ART	No Hx of TB		No f/u data		Tertiary care	0-2 weeks
Yes	Yes	No	No	Yes	No	Yes	0 - 6 months	Don't attend		Female	Yes		0	0	0	1	0	0	0	0	0	0	0	40-49	Pos on Admission		Known Pos before Admiss	Never on ART	New TB		Alive		Tertiary care	0-2 weeks	0-2 weeks
Yes	Yes	No	No	No	No	Yes	> 5 years	0-1 month	No	Female	Yes	28	0	0	0	0	0	1	0	0	0	0	1	30-39	Pos on Admission	On ART at Admission	Known Pos before Admiss	ART Admission & Discharge	Past TB, not active		Alive	>5 years	Primary care	0-2 weeks	3-4 weeks
Yes	Yes	No	No	No	No	No				Female	Yes		1	0	0	0	0	0	0	0	0	0	0	40-49	Never tested (pt report)		Newly Diagnosed	Never on ART	No Hx of TB		Alive		Tertiary care	0-2 weeks	> 1 month
Yes	Yes	No	No	Yes	No	No				Female	Yes		1	0	0	1	0	0	0	1	0	0	0	50-59	Neg in past (pt report)		Tested Negative		No Hx of TB		No f/u data		Tertiary care	0-2 weeks
No	No	No	No	No		Yes				Male	No		0	1	0	0	0	0	0	0	0	0	0	20-29	Neg in past (pt report)		Newly Diagnosed	Never on ART	No Hx of TB		Alive		No referral	no apt given	no apt given
No	No	No	No	No	No	Yes				Male	Yes		0	1	0	0	0	0	0	0	0	0	0	40-49	Neg in past (pt report)		Tested Negative		No Hx of TB		No f/u data		Tertiary care	0-2 weeks	Never attended
Yes	Yes	No	No	No	No	Yes				Male	No		0	0	0	0	0	0	0	0	0	0	0	30-39	Neg in past (pt report)		Not tested		No Hx of TB		Alive		No referral	no apt given	no apt given
Yes	Yes	Yes	No	Yes	No	Yes	> 1 - 5 years	0-1 month	No	Male	Yes		0	0	0	0	0	1	0	0	0	0	0	30-39	Pos on Admission	On ART at Admission	Known Pos before Admiss	ART Admission & Discharge	No Hx of TB		Readmitt	>5 years	Primary care		> 1 month
Yes	Yes	No	No	No	No	No	0 - 6 months	0-1 month	No	Male	Yes		0	0	0	0	1	0	0	0	0	0	0	30-39	Pos on Admission	On ART at Admission	Known Pos before Admiss	ART Admission & Discharge	Past TB, not active		Alive	0-6 months	Tertiary care	0-2 weeks	0-2 weeks
Yes	Yes	Yes	Yes	Yes	Yes	Yes				Female	Yes		0	1	0	0	0	0	0	0	0	0	0	20-29	Neg in past (pt report)		Not tested		No Hx of TB		No f/u data		Tertiary care
Yes	Yes	No	No	No	No	Yes	> 1 - 5 years	Don't attend		Female	Yes		0	0	0	0	1	1	0	0	0	0	0	20-29	Pos on Admission		Known Pos before Admiss	Never on ART	Past TB, not active		No f/u data		Tertiary care	0-2 weeks
No	No	No	No	No	No	No				Male	Yes		0	0	0	0	0	0	0	1	0	0	0	30-39	Neg in past (pt report)		Tested Negative		No Hx of TB		Alive		Tertiary care	0-2 weeks	0-2 weeks
No	No	No	No	Yes	No	Yes				Male	Yes		1	1	0	0	0	0	0	0	0	0	0	20-29	Never tested (pt report)		Not tested		No Hx of TB		No f/u data		Tertiary care	3-4 weeks	Never attended
Yes	No	Yes	No	Yes	No	Yes				Male			0	0	0	0	0	0	0	0	0	0	0	20-29	Never tested (pt report)		Not tested		TB Known on admission		Alive				Never attended
No	No	No	No	No	No	No				Male	Yes	144	0	0	0	0	0	0	0	0	0	0	0	40-49	Never tested (pt report)		Newly Diagnosed	Never on ART	No Hx of TB		Alive		Tertiary care	3-4 weeks	> 1 month
Yes	No	No	No	Yes	Yes	Yes	> 5 years	>2 months		Male	Yes	105	0	0	0	0	0	0	0	0	0	0	1	30-39	Pos on Admission		Known Pos before Admiss	Start ART, prior exposure	TB Known on admission		No f/u > 90 days		Tertiary care	0-2 weeks	0-2 weeks
Yes	No	No	No	No	No	Yes				Male	Yes		1	0	0	0	0	0	0	0	0	0	0	20-29	Neg in past (pt report)		Newly Diagnosed	Never on ART	No Hx of TB		Alive		Tertiary care	3-4 weeks	3-4 weeks
Yes	No	Yes	No	Yes	No	Yes				Male	Yes		0	0	0	0	0	0	1	0	0	0	0	50-59	Neg in past (pt report)		Not tested		No Hx of TB		No f/u > 90 days		Tertiary care	> 1 month	3-4 weeks
Yes	Yes	No	No	Yes	No	Yes	0 - 6 months	Don't attend		Male	Yes		1	0	0	1	0	0	0	0	0	0	0	70-79	Pos on Admission		Known Pos before Admiss	Never on ART	Past TB, not active		No f/u data		Tertiary care	0-2 weeks
Yes	Yes	Yes	Yes	Yes	No	No	> 1 - 5 years	0-1 month	No	Male			0	0	0	0	0	0	0	0	0	0	0	40-49	Pos on Admission	On ART at Admission	Known Pos before Admiss	ART Admission, prob no ART Discharge	TB Known on admission		Dead	1-5yrs
No	No	No	No	No	Yes	Yes				Male	Yes	126	0	0	0	0	0	0	0	0	1	0	0	30-39	Never tested (pt report)		Newly Diagnosed	Never on ART	New TB		Alive		Tertiary care	0-2 weeks	> 1 month
Yes	Yes	Yes	No	Yes	No	Yes				Male	Yes	243	0	0	0	0	0	0	0	0	1	0	0	50-59	Never tested (pt report)		Newly Diagnosed	Never on ART	TB Known on admission		Dead		Tertiary care	0-2 weeks	0-2 weeks
Yes	Yes	No	No	No	No	Yes				Male	Yes		1	0	0	1	0	0	0	0	0	1	0	50-59	Neg in past (pt report)		Not tested		No Hx of TB		Alive		Primary care	0-2 weeks	> 1 month
No	No	No	No	No	No	Yes				Male	Yes		0	1	0	0	0	0	0	1	0	0	0	20-29	Neg in past (pt report)		Tested Negative		No Hx of TB		Alive		Tertiary care	0-2 weeks	> 1 month
No	No	No	No	No	No	Yes				Male	Yes	28	0	0	0	0	0	0	0	0	1	0	0	30-39	Never tested (pt report)		Newly Diagnosed	Never on ART	TB Known on admission		Alive		Tertiary care	3-4 weeks	> 1 month
Yes	No	No	No	Yes	Yes	Yes	> 5 years	Don't attend	Yes	Male	Yes	29	0	0	0	0	0	0	0	0	0	0	0	40-49	Pos on Admission	On ART at Admission	Known Pos before Admiss	ART Admission, prob no ART Discharge	Past TB, not active		Alive	>5 years	Tertiary care	0-2 weeks	0-2 weeks
Yes	Yes	No	No	No	No	Yes	> 1 - 5 years	0-1 month	No	Female	Yes	205	0	0	0	0	0	0	0	0	0	0	0	40-49	Pos on Admission	On ART at Admission	Known Pos before Admiss	ART Admission, prob no ART Discharge	New TB	1	Alive	1-5yrs	Primary care	0-2 weeks	0-2 weeks
Yes	No	No	No	No	No	Yes				Female	Yes		0	0	0	0	0	0	0	0	0	0	0	60-69	Neg in past (pt report)		Tested Negative		No Hx of TB		Alive		Tertiary care	0-2 weeks	3-4 weeks
Yes	Yes	Yes	No	No	No	Yes	> 1 - 5 years	0-1 month	No	Female	Yes	13	0	0	0	0	0	0	0	0	0	0	0	40-49	Pos on Admission	On ART at Admission	Known Pos before Admiss	ART Admission & Discharge	TB Known on admission	1	Alive	1-5yrs	Primary care	0-2 weeks	0-2 weeks
No	No	No	No	No	No	No				Male	Yes		0	0	0	1	0	0	0	1	0	0	0	60-69	Neg in past (pt report)		Tested Negative		No Hx of TB		Alive		Tertiary care	0-2 weeks	3-4 weeks
Yes	Yes	Yes	No	Yes	No	Yes	> 1 - 5 years	0-1 month	No	Female	Yes	67	0	0	0	0	0	0	0	0	1	0	1	30-39	Pos on Admission	On ART at Admission	Known Pos before Admiss	ART Admission & Discharge	No Hx of TB	1	No f/u > 90 days	1-5yrs	Primary care	0-2 weeks	0-2 weeks
No	No	No	No	No	No	Yes				Female	Yes		0	0	0	0	0	0	0	1	0	0	0	60-69	Neg in past (pt report)		Newly Diagnosed	Never on ART	No Hx of TB		Alive		Tertiary care	0-2 weeks	> 1 month
No	No	No	No	No	Yes	Yes				Male	Yes		1	0	0	0	0	0	0	0	0	0	0	30-39	Neg in past (pt report)		Tested Negative		No Hx of TB		Alive		Tertiary care	> 1 month	> 1 month
No	No	No	No	No	Yes	Yes				Male	Yes		0	0	0	0	0	0	0	1	0	0	0		Neg in past (med record)		Tested Negative		No Hx of TB		No f/u data		Tertiary care	3-4 weeks
No	No	No	No	No	No	Yes				Female	Yes		0	0	0	0	0	0	0	0	0	0	0	20-29	Neg in past (pt report)		Tested Negative		No Hx of TB		No f/u > 90 days		Tertiary care	0-2 weeks	0-2 weeks
Yes	Yes	No	No	No	No	No	> 6 months - 1 year	0-1 month	No	Male			0	0	0	0	0	0	0	0	0	0	0	60-69	Pos on Admission	On ART at Admission	Known Pos before Admiss	ART Admission, prob no ART Discharge	No Hx of TB		Dead	6m - 1yr			0-2 weeks
No	No	Yes	Yes	Yes	No	Yes	> 5 years	0-1 month	No	Male	Yes		0	0	0	1	0	0	0	0	0	0	0	40-49	Pos on Admission	On ART at Admission	Known Pos before Admiss	ART Admission, prob no ART Discharge	Past TB, not active		Dead	>5 years	Tertiary care	3-4 weeks	> 1 month
Yes	Yes	No	No	Yes	Yes	Yes	0 - 6 months	0-1 month	Yes	Male			0	0	0	0	0	0	0	0	0	0	0	50-59	Pos on Admission	On ART at Admission	Known Pos before Admiss	ART Admission, prob no ART Discharge	TB Known on admission		No f/u data
Yes	Yes	No	No	No	No	No	> 1 - 5 years	0-1 month		Male	Yes	600	0	0	0	0	0	0	0	0	0	0	1	20-29	Pos on Admission		Known Pos before Admiss	Never on ART	TB Known on admission		Alive		Primary care	3-4 weeks	> 1 month
Yes	Yes	No	No	No	No	No	0 - 6 months	Don't attend		Female	Yes		0	0	0	0	0	0	0	0	0	0	1	30-39	Pos on Admission		Known Pos before Admiss	Never on ART	New TB		No f/u data		Tertiary care	0-2 weeks
No	No	Yes	Yes	No	No	No				Male			0	0	0	0	0	0	0	0	0	0	0	60-69	Neg in past (pt report)		Not tested		No Hx of TB		Alive				> 1 month
Yes	No	No	No	No	No	Yes	> 6 months - 1 year	0-1 month	No	Male	Yes	160	0	0	0	0	0	0	0	0	0	0	1	40-49	Pos on Admission	On ART at Admission	Known Pos before Admiss	ART Admission, prob no ART Discharge	Past TB, not active	1	Alive	6m - 1yr	Tertiary care	0-2 weeks	> 1 month
Yes	Yes	No	No	No	Yes	Yes				Female			0	0	0	0	0	0	0	0	0	0	0	20-29	Neg in past (pt report)		Not tested		No Hx of TB		No f/u data				Never attended
Yes	Yes	No	No	Yes	No	No				Male	Yes	23	0	0	0	0	0	0	0	0	0	0	1	40-49	Never tested (pt report)		Newly Diagnosed	Never on ART	TB Known on admission		No f/u data		Tertiary care	0-2 weeks	Never attended
No	No	No	No	No	No	No				Male	Yes		0	1	0	0	0	0	0	0	0	0	0	20-29	Never tested (pt report)		Tested Negative		No Hx of TB		Alive		Tertiary care		> 1 month
Yes	Yes	Yes	Yes	Yes	No	No		Don't attend		Male	Yes	647	0	0	0	0	0	0	0	0	0	0	0	40-49	Pos on Admission		Known Pos before Admiss	Never on ART	TB Known on admission	1	Alive		Tertiary care	0-2 weeks	> 1 month
Yes	No	No	No	No	Yes	Yes				Male	Yes		0	0	0	0	0	1	0	0	0	0	0	40-49	Neg in past (pt report)		Tested Negative		No Hx of TB		Alive		Tertiary care	0-2 weeks	> 1 month
Yes	Yes	No	No	No	No	Yes				Male	Yes		1	0	0	0	0	0	0	0	0	0	0	20-29	Neg in past (pt report)		Tested Negative		No Hx of TB		Readmitt		Tertiary care	3-4 weeks	Never attended
No	No	No	No	Yes	No	No				Female	Yes		0	0	0	0	0	0	0	1	0	0	0	20-29	Neg in past (pt report)		Tested Negative		Past TB, not active		Alive		Tertiary care	0-2 weeks	> 1 month
Yes	Yes	Yes	No	Yes	No	No	> 5 years	0-1 month	No	Female	Yes	153	1	0	0	0	0	0	0	0	0	0	0	40-49	Pos on Admission	On ART at Admission	Known Pos before Admiss	ART Admission & Discharge	No Hx of TB		Alive	>5 years	Tertiary care	3-4 weeks	> 1 month
Yes	Yes	No	No	Yes	No	No	0 - 6 months	Don't attend		Female	Yes		0	0	1	0	0	0	0	0	0	0	0	30-39	Pos on Admission		Known Pos before Admiss	Never on ART	No Hx of TB		No f/u data		Tertiary care	3-4 weeks
Yes	Yes	No	No	No	No	Yes	> 5 years	0-1 month	No	Female	Yes	17	0	0	0	0	1	0	0	0	1	0	0	20-29	Pos on Admission	On ART at Admission	Known Pos before Admiss	ART Admission & Discharge	No Hx of TB	1	No f/u data	>5 years	Tertiary care	0-2 weeks
Yes	Yes	No	No	Yes	No	Yes	> 1 - 5 years	0-1 month	No	Male			0	0	0	0	0	0	0	0	0	0	0	40-49	Pos on Admission	On ART at Admission	Known Pos before Admiss	ART Admission, prob no ART Discharge	No Hx of TB		No f/u data	6m - 1yr
No	No	No	No	No	No	No		Don't attend		Male	Yes	103	0	0	0	0	0	1	0	0	0	0	0	40-49	Pos on Admission		Known Pos before Admiss	Never on ART	Past TB, not active		Alive		Tertiary care	0-2 weeks	> 1 month
No	No	No	No	No	No	Yes				Male	Yes		0	1	0	0	0	0	0	0	0	0	0	30-39	Neg in past (pt report)		Tested Negative		No Hx of TB		Alive		Tertiary care		> 1 month
Yes	Yes	No	No	No	Yes	Yes				Male	Yes		0	0	0	0	0	0	0	0	1	0	0	20-29	Neg in past (pt report)		Tested Negative		New TB		Readmitt		Tertiary care	0-2 weeks	3-4 weeks
Yes	Yes	No	No	Yes	No	No				Female	Yes		0	0	0	1	0	0	0	1	0	0	0	50-59	Neg in past (pt report)		Tested Negative		No Hx of TB		No f/u > 90 days		Tertiary care	0-2 weeks	> 1 month
Yes	Yes	No	No	Yes	No	No				Female	Yes		0	0	0	1	0	0	0	1	0	0	0	50-59	Neg in past (pt report)		Tested Negative		No Hx of TB		Dead		Tertiary care	0-2 weeks	0-2 weeks
No	No	No	No	No	No	Yes		Don't attend		Female	Yes		0	0	0	0	0	0	0	0	1	0	0	30-39	Pos on Admission		Known Pos before Admiss	Start ART, 1st Time	No Hx of TB		Alive		Tertiary care	0-2 weeks	> 1 month
No	No	No	No	No	Yes	Yes				Male	Yes		1	0	0	0	0	0	0	0	0	0	0	40-49	Never tested (pt report)		Not tested		No Hx of TB		No f/u data		Tertiary care	0-2 weeks
No	No	No	No	No	No	Yes				Female	Yes		0	0	0	1	0	0	0	0	0	0	0	40-49	Neg in past (pt report)		Tested Negative		No Hx of TB		Alive		Tertiary care	0-2 weeks	> 1 month
Yes	Yes	No	No	No	No	Yes				Female	Yes		0	0	0	1	1	0	0	1	0	0	0	40-49	Neg in past (pt report)		Newly Diagnosed	Never on ART	New TB		No f/u data		Tertiary care	0-2 weeks	Never attended
Yes	Yes	No	No	No	No	Yes	> 5 years	0-1 month	No	Female	Yes		1	0	0	0	0	0	0	0	0	0	0	30-39	Pos on Admission	On ART at Admission	Known Pos before Admiss	ART Admission, prob no ART Discharge	No Hx of TB		Alive	1-5yrs	Tertiary care	0-2 weeks	3-4 weeks
Yes	No	No	No	Yes	No	Yes		Don't attend		Female	Yes	998	0	0	0	1	0	0	0	0	0	0	0	20-29	Pos on Admission		Known Pos before Admiss	Never on ART	No Hx of TB		Alive		Tertiary care	0-2 weeks	> 1 month
Yes	Yes	No	No	Yes	No	No	> 5 years	0-1 month	No	Female	Yes		1	0	0	0	0	0	0	0	0	0	0	40-49	Pos on Admission	On ART at Admission	Known Pos before Admiss	ART Admission & Discharge	No Hx of TB		Alive	>5 years	Tertiary care	3-4 weeks	> 1 month
Yes	No	No	No	Yes	No	No				Female	Yes		0	0	0	1	0	0	0	0	0	0	0	40-49	Neg in past (pt report)		Tested Negative		No Hx of TB		Alive		Primary care		> 1 month
No	No	No	No	No	No	Yes				Male	No		0	1	0	0	0	0	0	0	0	0	0	40-49	Neg in past (pt report)		Not tested		No Hx of TB		No f/u data		No referral	no apt given	no apt given
No	No	Yes	Yes	Yes	No	Yes				Male	Yes		1	0	0	1	0	0	0	0	0	0	0	20-29	Neg in past (pt report)		Tested Negative		Past TB, not active		Readmitt		Tertiary care	3-4 weeks	Never attended
No	No	No	No	No	No	Yes				Male	Yes		0	0	0	0	0	1	0	0	0	0	0	40-49	Never tested (pt report)		Newly Diagnosed	Never on ART	No Hx of TB		No f/u data		Tertiary care	> 1 month
Yes	Yes	No	No	No	No	Yes				Male	Yes		0	0	0	0	0	0	0	0	1	0	0	40-49	Neg in past (pt report)		Tested Negative		No Hx of TB		No f/u data		Tertiary care	0-2 weeks	Never attended
Yes	Yes	No	No	No	No	Yes	> 5 years	0-1 month	No	Female	Yes		0	0	0	1	0	0	0	0	0	0	0	50-59	Pos on Admission	On ART at Admission	Known Pos before Admiss	ART Admission, prob no ART Discharge	Past TB, not active		Alive	>5 years	Tertiary care	> 1 month	> 1 month
Yes	Yes	No	No	No	Yes	Yes				Female	Yes		0	0	0	1	0	0	0	0	0	0	0	40-49	Neg in past (pt report)		Tested Negative		No Hx of TB		Alive		Tertiary care	> 1 month	> 1 month
Yes	Yes	No	No	Yes	No	Yes	> 1 - 5 years	1-2 months	No	Female	Yes	272	0	0	0	0	0	0	0	0	0	0	0	40-49	Pos on Admission	On ART at Admission	Known Pos before Admiss	ART Admission & Discharge	TB Known on admission		No f/u data	1-5yrs	Tertiary care	3-4 weeks
Yes	Yes	No	No	No	Yes	No				Male	Yes		0	0	0	1	0	0	0	1	0	0	0	40-49	Neg in past (pt report)		Not tested		No Hx of TB		Alive			0-2 weeks	> 1 month
Yes	Yes	No	No	Yes	No	No				Female	Yes		0	0	0	0	0	0	0	0	1	0	0	50-59	Neg in past (pt report)		Tested Negative		No Hx of TB		Alive		Primary care	0-2 weeks	> 1 month
Yes	Yes	Yes	Yes	Yes	No	No	0 - 6 months	0-1 month	No	Male	Yes	128	1	0	0	0	0	0	0	0	0	0	0	50-59	Pos on Admission	On ART at Admission	Known Pos before Admiss	ART Admission & Discharge	Past TB, not active		Dead	0-6 months	Tertiary care	3-4 weeks
Yes	Yes	No	No	Yes	No	No				Male	Yes		0	0	0	0	0	0	0	0	0	0	0	40-49	Never tested (pt report)		Newly Diagnosed	Never on ART	Past TB, not active		No f/u > 90 days		Tertiary care	0-2 weeks	> 1 month
No	No	No	No	Yes	No	Yes		Don't attend		Male	Yes	403	0	0	0	0	0	0	0	0	1	0	0	30-39	Pos on Admission		Known Pos before Admiss	Never on ART	No Hx of TB		Alive		Tertiary care	0-2 weeks	Never attended
Yes	Yes	No	No	No	No	No	> 5 years	0-1 month	No	Male	Yes	613	0	0	0	0	1	1	0	0	0	0	0		Pos on Admission	On ART at Admission	Known Pos before Admiss	ART Admission & Discharge	Past TB, not active	0	Alive	>5 years	Tertiary care	3-4 weeks	> 1 month
Yes	Yes	No	No	No	No	Yes	> 1 - 5 years	1-2 months	No	Male	Yes		1	0	0	0	0	0	0	0	0	0	0	40-49	Pos on Admission	On ART at Admission	Known Pos before Admiss	ART Admission, prob no ART Discharge	No Hx of TB		No f/u data	1-5yrs	Tertiary care
Yes	Yes	No	No	No	No	No	0 - 6 months	0-1 month	No	Male			0	0	0	0	0	0	0	0	0	0	0	20-29	Pos on Admission	On ART at Admission	Known Pos before Admiss	ART Admission, prob no ART Discharge	Past TB, not active		Alive	0-6 months			> 1 month
Yes	Yes	No	No	No	Yes	Yes	> 5 years	0-1 month	No	Male	Yes		0	1	0	0	0	0	0	0	0	0	0	30-39	Pos on Admission	On ART at Admission	Known Pos before Admiss	ART Admission & Discharge	Past TB, not active		No f/u data	>5 years	Primary care
No	No	No	No	No	No	Yes				Male	Yes		0	1	0	0	0	0	0	0	0	0	0	20-29	Neg in past (pt report)		Tested Negative		No Hx of TB		No f/u data		Tertiary care		Never attended
Yes	Yes	Yes	No	Yes	No	Yes	> 1 - 5 years	0-1 month	No	Male			0	0	0	0	0	0	0	0	0	0	0	40-49	Pos on Admission	On ART at Admission	Known Pos before Admiss	ART Admission, prob no ART Discharge	Past TB, not active		Dead	1-5yrs			Never attended
Yes	Yes	No	No	Yes	No	No				Male	Yes		0	1	0	0	0	1	1	0	0	0	0	40-49	Neg in past (pt report)		Tested Negative		TB Known on admission		No f/u data		Tertiary care	0-2 weeks
No	No	No	No	No	Yes	Yes		Don't attend		Male	Yes		0	1	0	0	0	0	0	0	0	0	0	20-29	Pos on Admission		Known Pos before Admiss	Never on ART	No Hx of TB		No f/u data		Tertiary care	3-4 weeks
Yes	No	No	No	Yes	No	No				Male	Yes		0	1	0	0	0	1	0	0	0	0	0		Never tested (pt report)		Not tested		Past TB, not active		Alive		Tertiary care	3-4 weeks	> 1 month
Yes	No	Yes	No	No	Yes	Yes				Male	Yes		1	0	0	0	0	0	0	0	0	0	0	10-19	Neg in past (pt report)		Not tested		Past TB, not active		No f/u data		Tertiary care	0-2 weeks	Never attended
Yes	Yes	Yes	No	Yes	No	Yes	0 - 6 months	0-1 month		Female	Yes	340	0	0	0	0	0	0	0	0	0	0	1	30-39	Pos on Admission		Known Pos before Admiss	Start ART, 1st Time	No Hx of TB		No f/u data		Tertiary care	0-2 weeks
Yes	No	No	No	Yes	No	No	> 1 - 5 years	1-2 months	No	Female	Yes	119	1	0	0	0	0	0	0	0	0	0	0	20-29	Pos on Admission	On ART at Admission	Known Pos before Admiss	ART Admission & Discharge	Past TB, not active	1	No f/u data	1-5yrs	Primary care	3-4 weeks	Never attended
No	No	No	No	No	No	Yes		Don't attend		Female	Yes	14	0	0	0	0	1	0	0	0	0	0	1	30-39	Pos on Admission		Known Pos before Admiss	Never on ART	TB Known on admission		Alive		Tertiary care	0-2 weeks	> 1 month
Yes	Yes	No	No	Yes	No	No				Female	Yes		0	0	1	1	1	0	0	1	0	0	0	50-59	Never tested (pt report)		Tested Negative		No Hx of TB		No f/u data		Tertiary care
No	No	No	No	No	No	No	> 6 months - 1 year	Don't attend		Female			0	0	0	0	0	0	0	0	0	0	0	20-29	Pos on Admission		Known Pos before Admiss	Never on ART	No Hx of TB		Alive				> 1 month
No	No	No	No	No	Yes	Yes	0 - 6 months	0-1 month	No	Male	Yes	456	1	0	0	1	0	0	0	0	0	0	0	40-49	Pos on Admission	On ART at Admission	Known Pos before Admiss	ART Admission & Discharge	No Hx of TB		Alive	6m - 1yr	Tertiary care	3-4 weeks	> 1 month
No	No	No	No	Yes	No	Yes	> 1 - 5 years	Don't attend		Female	Yes	81	0	1	0	0	0	0	0	0	1	0	0	40-49	Pos on Admission		Known Pos before Admiss	Start ART, prior exposure	No Hx of TB	1	No f/u data		Tertiary care	3-4 weeks
No	No	No	No	No	Yes	Yes				Male	Yes	59	0	0	0	0	0	1	0	0	1	0	0	20-29	Neg in past (pt report)		Newly Diagnosed	Never on ART	Past TB, not active		Readmitt		Tertiary care		> 1 month
Yes	Yes	No	No	Yes	No	Yes	> 5 years	0-1 month	No	Female	Yes		0	0	0	0	1	0	1	0	0	0	0	40-49	Pos on Admission	On ART at Admission	Known Pos before Admiss	ART Admission & Discharge	TB Known on admission		Alive	0-6 months	Tertiary care	3-4 weeks	> 1 month
No	No	No	No	No	No	Yes	> 1 - 5 years	>2 months		Male	Yes	189	0	0	0	0	0	0	0	0	0	0	1	50-59	Pos on Admission		Known Pos before Admiss	Start ART, prior exposure	Past TB, not active		No f/u data		Tertiary care	> 1 month
Yes	Yes	Yes	No	No	No	No				Male	Yes		0	0	0	0	0	0	0	0	0	0	0	20-29	Never tested (pt report)		Newly Diagnosed	Never on ART	TB Known on admission		No f/u data		Tertiary care	0-2 weeks
Yes	Yes	No	No	Yes	No	No	> 5 years	0-1 month	No	Female	Yes		1	0	0	0	0	0	0	0	0	0	1	20-29	Pos on Admission	On ART at Admission	Known Pos before Admiss	ART Admission, prob no ART Discharge	No Hx of TB		No f/u > 90 days	>5 years		0-2 weeks	> 1 month
